# Supplementary material for: Virtual Screening and Hit Selection of Natural Compounds as Acetylcholinesterase Inhibitors
Source: Molecules. 2022 May 13;27(10):3139. doi: 10.3390/molecules27103139 (PMC9145144; doi:10.3390/molecules27103139)
Supplement: Supplementary file 1 [file molecules-27-03139-s001.zip]

Archive with 1 entries (1 files):
- molecules-1592786-supplementary.pdf
